# Supplementary material for: An open-source and spatially diverse synthetic population dataset for agent-based modelling and microsimulation in Ireland
Source: Data Brief. 2025 May 1;60:111611. doi: 10.1016/j.dib.2025.111611 (PMC12145541; doi:10.1016/j.dib.2025.111611)
Supplement: Supplementary file 1 [file mmc1.zip]

Archive with 1 entries (1 files):
- synthPop.drawio.svg
